# Supplementary material for: A clinical test to assess isometric cervical strength in chronic whiplash associated disorder (WAD): a reliability study
Source: BMC Musculoskelet Disord. 2022 Aug 1;23:736. doi: 10.1186/s12891-022-05703-0 (PMC9341054; doi:10.1186/s12891-022-05703-0)
Supplement: Supplementary file 3 — Additional file 3. [file 12891_2022_5703_MOESM3_ESM.xlsx]

## Sheet: Export Summary
	This document was exported from Numbers. Each table was converted to an Excel worksheet. All other objects on each Numbers sheet were placed on separate worksheets. Please be aware that formula calculations may differ in Excel.
	Numbers Sheet Name	Numbers Table Name	Excel Worksheet Name
	Sheet 1
		All Data	Sheet 1 - All Data
		Code Book	Sheet 1 - Code Book

## Sheet: Sheet 1 - All Data
All Data
Sub	Age	Duration	Weight	Sex	NDI /50	TSK /68	F S Intra 1	F V Intra 1	F% Intra 1	E S Intra 1	E V Intra 1	E% Intra 1	RS S Intra 1	RS V Intra 1	RS% Intra 1	LS S Intra 1	LS V Intra 1	LS% Intra 1	RR S Intra 1	RR V Intra 1	RR% Intra 1	LR S Intra 1	LR V Intra 1	LR% Intra 1	T Intra 1	F S Intra 2	F V Intra 2	F% Intra 2	E S Intra 2	E V Intra 2	E% Intra 2	RS S Intra 2	RS V Intra 2	RS% Intra 2	LS S Intra 2	LS V Intra 2	LS% Intra 2	RR S Intra 2	RR V Intra 2	RR% Intra 2	LR S Intra 2	LR V Intra 2	LR% Intra 2	T Intra 2	F V Inter 1	E V Inter 1	RS V Inter 1	LS V Inter 1	RR V Inter 1
1	49	26	180	1	19	31	4	3.4	23.2877	6	2.8	19.1781	2	2.9	19.863	5	1.9	13.0137	3	2.1	14.3836	1	1.5	10.274	14.6	4	3.7	15.9483	1	7.1	30.6034	3	2.3	9.91379	5	3.9	16.8103	6	3.7	15.9483	2	2.5	10.7759	23.2	3.4	2.8	2.9	1.9	2.1
2	49	26	214	2	13	23	3	3.9	10.3175	4	6.3	16.6667	1	5.1	13.4921	2	11.7	30.9524	6	4.8	12.6984	5	6	15.873	37.8	3	3.5	9.7493	2	12.6	35.0975	6	6.7	18.663	1	5.9	16.4345	5	4.1	11.4206	4	3.1	8.6351	35.9	3.9	6.3	5.1	11.7	4.8
3	30	15	139	1	7	38	5	2.5	12.1359	6	7.2	34.9515	1	3.1	15.0485	3	4.5	21.8447	2	2.1	10.1942	4	1.2	5.82524	20.6	6	1.5	9.14634	4	3.4	20.7317	3	2.4	14.6341	1	4.2	25.6098	5	2	12.1951	2	2.9	17.6829	16.4	1.5	3.4	2.4	4.2	2
4	33	13	190	1	26	35	1	2.3	16.3121	4	3.7	26.2411	2	2.4	17.0213	5	2	14.1844	3	1.8	12.766	6	1.9	13.4752	14.1	4	1.8	10.2273	1	5.1	28.9773	2	2.3	13.0682	3	3	17.0455	6	2	11.3636	5	3.4	19.3182	17.6	1.8	5.1	2.3	3	2
5	42	22	190	2	9	28	6	3.6	8.43091	5	9.3	21.7799	1	6.9	16.1593	2	10.2	23.8876	4	5.8	13.5831	3	6.9	16.1593	42.7	3	4.4	14.966	6	7.5	25.5102	1	3.9	13.2653	5	5.1	17.3469	2	3.7	12.585	4	4.8	16.3265	29.4	4.4	7.5	3.9	5.1	3.7
6	29	6	142	1	13	32	5	3	13.7615	4	4.9	22.4771	1	4.1	18.8073	3	3.3	15.1376	6	3.4	15.5963	2	3.1	14.2202	21.8	6	3.3	13.5802	2	5.8	23.8683	5	3.6	14.8148	3	4.5	18.5185	4	3.3	13.5802	1	3.8	15.6379	24.3	3.3	5.8	3.6	4.5	3.3
7	32	18	122	1	18	39	1	1.8	12.5	4	4.9	34.0278	3	1.8	12.5	5	2.2	15.2778	2	1.8	12.5	6	1.9	13.1944	14.4	6	2.4	14.7239	2	4.3	26.3804	1	2.3	14.1104	3	3.1	19.0184	5	1.9	11.6564	4	2.3	14.1104	16.3	2.4	4.3	2.3	3.1	1.9
9	50	20	155	2	9	41	1	2.9	29	4	2.9	29	5	0.7	7	3	1.2	12	6	1.7	17	2	0.6	6	10	2	2	20.8333	6	2.4	25	5	1.9	19.7917	4	1.9	19.7917	1	0.4	4.16667	3	1	10.4167	9.6	2	2.4	1.9	1.9	0.4
10	43	12	143	1	14	43	6	4.5	17.1756	3	6.3	24.0458	5	5.8	22.1374	2	4.8	18.3206	4	2.4	9.16031	1	2.4	9.16031	26.2	3	2.3	12.9944	1	4.1	23.1638	4	2.7	15.2542	6	4	22.5989	2	1.9	10.7345	5	2.7	15.2542	17.7	2.3	4.1	2.7	4	1.9
11	52	35	142	1	18	35	4	3.2	9.87654	2	9.2	28.3951	6	5.9	18.2099	3	3.6	11.1111	5	5.1	15.7407	1	5.4	16.6667	32.4	2	5.2	11.0169	6	13.8	29.2373	3	6.8	14.4068	4	9.1	19.2797	5	7.1	15.0424	1	5.2	11.0169	47.2	3.2	9.2	5.9	3.6	5.1
12	41	16	130	1	21	35	2	4.3	15.1408	5	7.8	27.4648	3	4.9	17.2535	1	3.4	11.9718	6	4.8	16.9014	4	3.2	11.2676	28.4	2	3.1	12.0623	1	6.5	25.2918	3	4.9	19.0661	6	3.5	13.6187	4	4.2	16.3424	5	3.5	13.6187	25.7	3.1	6.5	4.9	3.5	4.2
13	34	70	130	1	11	30	6	4.6	12.9577	1	11.2	31.5493	2	6.3	17.7465	5	4.8	13.5211	3	3.3	9.29577	4	5.3	14.9296	35.5	5	3.8	11.276	4	14.3	42.4332	3	4.2	12.4629	6	5.4	16.0237	2	2.9	8.60534	1	3.1	9.19881	33.7	3.8	14.3	4.2	5.4	2.9
15	41	17	141	1	25	51	3	3.2	13.9738	6	4.6	20.0873	5	2.7	11.7904	2	6.2	27.0742	1	3.1	13.5371	4	3.1	13.5371	22.9	1	2.6	13.7566	5	4	21.164	6	2.4	12.6984	3	3.9	20.6349	4	1.5	7.93651	2	4.5	23.8095	18.9	2.6	4	2.4	3.9	1.5
16	25	37	360	1	8	42	4	2.9	13.6792	5	5.4	25.4717	1	2.9	13.6792	6	4.3	20.283	3	2.9	13.6792	2	2.8	13.2075	21.2	5	2.7	12.7358	6	5.2	24.5283	4	3.1	14.6226	2	3.3	15.566	3	3.1	14.6226	1	3.8	17.9245	21.2	2.7	5.2	3.1	3.3	3.1
17	35	4	159	2	44	60	5	0.2	10.5263	4	0.2	10.5263	1	0.7	36.8421	2	0.4	21.0526	6	0.2	10.5263	3	0.2	10.5263	1.9	2	0.2	9.52381	3	0.6	28.5714	4	0.4	19.0476	6	0.4	19.0476	5	0.2	9.52381	1	0.3	14.2857	2.1	0.2	0.2	0.7	0.4	0.2
18	40	18	155	1	21	42	5	4.8	14.2433	2	8.7	25.816	4	5.5	16.3205	1	7.4	21.9585	6	3.9	11.5727	3	3.4	10.089	33.7	2	3.1	14.6226	6	6	28.3019	5	3.2	15.0943	1	3.7	17.4528	4	2.7	12.7358	3	2.5	11.7925	21.2	3.1	6	3.2	3.7	2.7
19	38	20	140	1	9	39	3	1.8	12.1622	2	5.3	35.8108	6	2.4	16.2162	1	2	13.5135	4	1.9	12.8378	5	1.4	9.45946	14.8	5	1.7	12.9771	4	4.6	35.1145	3	2	15.2672	1	1.3	9.92366	6	2.2	16.7939	2	1.3	9.92366	13.1	1.7	4.6	2	1.3	2.2
20	32	13	130	1	25	37	4	2	16.5289	3	2.4	19.8347	6	2	16.5289	2	2.5	20.6612	1	1.9	15.7025	5	1.3	10.7438	12.1	6	1	9.70874	4	2.2	21.3592	5	1.4	13.5922	3	2.5	24.2718	2	1.7	16.5049	1	1.5	14.5631	10.3	1	2.2	1.4	2.5	1.7
21	25	6	215	2	13	42	6	8.9	19.2225	5	11	23.7581	4	6.8	14.6868	1	10.7	23.1102	3	4.8	10.3672	2	4.1	8.85529	46.3	3	6.3	16.1125	2	9.3	23.7852	5	4.4	11.2532	1	8	20.4604	6	5.8	14.8338	4	5.3	13.555	39.1	8.9	11	6.8	10.7	4.8
22	21	6	230	1	30	36	6	1.2	5.45455	3	9.3	42.2727	5	4.4	20	4	2.3	10.4545	2	1.8	8.18182	1	3	13.6364	22	6	2.1	8.36653	5	8.3	33.0677	4	4.1	16.3347	3	3.5	13.9442	1	2.7	10.757	2	4.4	17.5299	25.1	1.2	9.3	4.4	2.3	1.8
[truncated: 34 more columns]

## Sheet: Sheet 1 - Code Book
Code Book
Code	Meaning	Notes
Sub	Subject number
Age	Age in years
Duration	Time since MVC in months
Weight	Weight in pounds
Gender	1= female, 2= male
NDI	Neck Disability Index Score
TSK	Tampa Scale of Kinesiophobia score
F S Intra 1	Flexion sequence intrarater testing session 1	Sequence refers to order of testing
F V Intra 1	Flexion value intrarater testing session 1
F% Intra 1	Flexion value percentage of total value intrarater session 1	All other % codes represent percentage of that direction strength of the total value
E S Intra 1	Extension sequence intrarater testing session 1
E V Intra 1	Extension value intrarater testing session 1
RS S Intra 1	Right side flexion sequence intrarater testing session 1
RS V Intra 1	Right side flexion value intrarater testing session 1
LS S Intra 1	Left side flexion sequence intrarater testing session 1
LS V Intra 1	Left side flexion value intrarater testing session 1
RR S Intra 1	Right rotation sequence intrarater testing session 1
RR V Intra 1	Right rotation value intrarater testing session 1
LR S Intra 1	Left rotation sequence intrarater testing session 1
LR V Intra 1	Left rotation value intrarater testing session 1
T Intra 1	Total value intrarater session 1	Sum of all strength values
F S Intra 2	Flexion sequence intrarater testing session 2
F V Intra 2	Flexion value intrarater testing session 2
E S Intra 2	Extension sequence intrarater testing session 2
E V Intra 2	Extension value intrarater testing session 2
RS S Intra 2	Right side flexion sequence intrarater testing session 2
RS V Intra 2	Right side flexion value intrarater testing session 2
LS S Intra 2	Left side flexion sequence intrarater testing session 2
LS V Intra 2	Left side flexion value intrarater testing session 2
RR S Intra 2	Right rotation sequence intrarater testing session 2
RR V Intra 2	Right rotation value intrarater testing session 2
LR S Intra 2	Left rotation sequence intrarater testing session 2
LR V Intra 2	Left rotation value intrarater testing session 2
T Intra 2	Total value intrarater session 2
F V Inter 1	Flexion value interrater testing session 1	Interrater session 1 values are repeats of one of the intrarater sessions, depending on which session the interrater testing was done. This varied between subjects. Therefore, all interrater session 1 values are already represented and these are not included in total values or correlations with outcome measures.
E V Inter 1	Extension value interrater testing session 1
RS V Inter 1	Right side flexion value interrater testing session 1
LS V Inter 1	Left side flexion value interrater testing session 1
RR V Inter 1	Right rotation value interrater testing session 1	Interrater session 1 measured by JH
LR V Inter 1	Left rotation value interrater testing session 1
T Inter 1	Total interrater testing session 1
F S Inter 2	Flexion sequence interrater testing session 2	Interrater session 2 measured by GS
F V Inter 2	Flexion value interrater testing session 2
E S Inter 2	Extension sequence interrater testing session 2
E V Inter 2	Extension value interrater testing session 2
RS S Inter 2	Right side flexion sequence interrater testing session 2
RS V Inter 2	Right side flexion value interrater testing session 2
LS S Inter 2	Left side flexion sequence interrater testing session 2
LS V Inter 2	Left side flexion value interrater testing session 2
RR S Inter 2	Right rotation sequence interrater testing session 2
RR V Inter 2	Right rotation value interrater testing session 2
LR S Inter 2	Left rotation sequence interrater testing session 2
LR V Inter 2	Left rotation value interrater testing session 2
T Inter 2	Total value interrater session 2
F Avg	Flexion average	Average values are for intra-rater session 1 and 2, and inter rater session 2
E Avg	Extension average
RS Avg	Right side flexion average
LS Avg	Left side flexion average
RR Avg	Right rotation average
LR Avg	Left rotation average
T Avg	Total average
